# Supplementary material for: A multiethnic genome-wide association study of primary open-angle glaucoma identifies novel risk loci
Source: Nat Commun. 2018 Jun 11;9:2278. doi: 10.1038/s41467-018-04555-4 (PMC5995837; doi:10.1038/s41467-018-04555-4)
Supplement: Supplementary file 1 — Supplementary Data 1 [file 41467_2018_4555_MOESM1_ESM.xlsx]

## Sheet: Sheet1
CHR	SNP	BP	A_min	A_maj	Posterior Inclusion Probability	Cumulative Inclusion Probability	Gene Symbol
1	rs7524755	165694897	T	C	0.0953562	0.0953562	TMCO1
1	rs4657471	165686873	T	C	0.0748745	0.170231	…
1	rs10800155	165723770	A	G	0.0551124	0.225343	TMCO1
1	rs4603103	165705788	C	G	0.0533995	0.278743	TMCO1
1	rs4537525	165711089	T	G	0.0506881	0.329431	TMCO1
1	rs6696454	165707923	T	C	0.0501829	0.379614	TMCO1
1	chr1:165718531:I	165718531	A	AT	0.0466483	0.426262	TMCO1
1	rs12133745	165714682	C	T	0.0436843	0.469946	TMCO1
1	rs10800153	165713240	A	G	0.0434201	0.513366	TMCO1
1	rs7552679	165709330	T	C	0.0433513	0.556718	TMCO1
1	rs6660601	165695855	C	T	0.0412786	0.597996	TMCO1
1	rs6668885	165734603	T	C	0.0401723	0.638169	TMCO1
1	rs7555523	165718979	C	A	0.0350742	0.673243	TMCO1
1	rs6662839	165722646	T	G	0.0281988	0.701442	TMCO1
1	rs4657476	165732661	C	T	0.0269753	0.728417	TMCO1
1	rs4657477	165736175	C	T	0.0263028	0.75472	TMCO1
1	rs2790049	165743523	A	G	0.0261687	0.780889	TMCO1
1	rs2790053	165737704	C	G	0.0257421	0.806631	TMCO1
1	rs7518099	165736880	C	T	0.0240364	0.830667	TMCO1
1	chr1:165709422:D	165709422	GT	G	0.0237224	0.854389	TMCO1
1	rs2790052	165738463	G	C	0.0219953	0.876385	TMCO1
1	rs2814471	165739598	C	T	0.0202985	0.896683	TMCO1
1	rs10800154	165714742	C	G	0.0184099	0.915093	TMCO1
1	rs2251768	165738311	A	T	0.0173235	0.932417	TMCO1
1	rs4233408	165712960	G	A	0.0137143	0.946131	TMCO1
1	rs6668108	165691320	A	G	0.0129491	0.95908	…
2	rs56117902	153304730	A	C	0.17985	0.17985	FMNL2
2	rs17399080	153296094	C	G	0.1369	0.31675	FMNL2
2	rs62180799	153302108	G	A	0.0768055	0.393556	FMNL2
2	rs4664109	153294515	T	G	0.0707607	0.464316	FMNL2
2	rs11684450	153299488	G	A	0.0519139	0.51623	FMNL2
2	rs6744391	153334614	C	T	0.0354029	0.551633	FMNL2
2	chr2:153317879:D	153317879	T	TA	0.027668	0.579301	FMNL2
2	rs11902693	153320704	C	G	0.0248663	0.604167	FMNL2
2	rs4664110	153318414	T	C	0.0244295	0.628597	FMNL2
2	rs10169514	153327157	G	A	0.0234933	0.65209	FMNL2
2	rs6742066	153329163	G	A	0.0232747	0.675365	FMNL2
2	rs10191361	153340848	A	G	0.0218859	0.697251	FMNL2
2	chr2:153310983:D	153310983	C	CT	0.0213225	0.718573	FMNL2
2	rs4664586	153324071	T	C	0.0135905	0.732164	FMNL2
2	chr2:153318413:D	153318413	T	TC	0.0107228	0.742886	FMNL2
2	rs6731738	153330971	G	T	0.00999994	0.752886	FMNL2
2	rs6759772	153322724	T	C	0.00998754	0.762874	FMNL2
2	rs1878632	153323158	C	A	0.00766657	0.770541	FMNL2
2	rs12471183	153366827	T	C	0.00640831	0.776949	FMNL2
2	rs3811574	153346845	T	G	0.00611852	0.783067	FMNL2
2	rs55860423	153197290	C	T	0.00565751	0.788725	FMNL2
2	rs4519464	153190535	T	A	0.00464689	0.793372	…
2	rs59348655	153261370	A	G	0.00459736	0.797969	FMNL2
2	rs10179418	153299943	C	A	0.00459039	0.802559	FMNL2
2	rs55882252	153361700	T	C	0.0043675	0.806927	FMNL2
2	rs6747765	153304996	C	T	0.0043038	0.811231	FMNL2
2	rs6434028	153287902	C	T	0.00425238	0.815483	FMNL2
2	rs6713348	153308471	A	G	0.0042123	0.819695	FMNL2
2	rs7607429	153283541	A	T	0.00415933	0.823855	FMNL2
2	rs55637779	153174130	G	A	0.00399827	0.827853	…
2	rs62180804	153359512	G	T	0.00397841	0.831831	FMNL2
2	chr2:153183258:D	153183258	CCT	C	0.00393698	0.835768	…
2	chr2:153362951:D	153362951	ATATAG	A	0.00392379	0.839692	FMNL2
2	rs6434068	153357541	G	C	0.00380308	0.843495	FMNL2
2	rs56111292	153190580	T	C	0.00369297	0.847188	…
2	rs6714213	153357383	A	C	0.00361845	0.850807	FMNL2
2	rs3811575	153282883	G	A	0.00360184	0.854409	FMNL2
2	rs12476616	153173753	G	A	0.00332469	0.857733	…
2	rs7602505	153244355	A	G	0.0033143	0.861048	FMNL2
2	rs6715634	153171206	C	T	0.00316021	0.864208	…
2	rs6729611	153271622	G	A	0.00315879	0.867367	FMNL2
2	rs4664585	153303041	G	A	0.0030396	0.870406	FMNL2
2	rs1579050	153364527	A	G	0.002997	0.873403	FMNL2
2	rs2346206	153362979	G	A	0.00299513	0.876398	FMNL2
2	rs4371310	153273886	C	G	0.00297469	0.879373	FMNL2
2	rs6759036	153178499	A	G	0.00284601	0.882219	…
2	rs16831066	153272082	G	C	0.00273393	0.884953	FMNL2
2	rs10432493	153315366	T	C	0.00267625	0.887629	FMNL2
2	rs56187233	153176189	G	A	0.00264756	0.890277	…
2	rs6721741	153250506	G	T	0.00264016	0.892917	FMNL2
2	rs13011152	153299001	G	A	0.00248175	0.895399	FMNL2
2	rs56313461	153165026	C	A	0.00219182	0.89759	…
2	rs55692468	153361375	T	G	0.00205475	0.899645	FMNL2
2	rs2078444	153318630	G	A	0.00203131	0.901677	FMNL2
2	rs4664579	153262956	T	A	0.00182338	0.9035	FMNL2
2	rs12623070	153318339	C	T	0.00154196	0.905042	FMNL2
2	rs10193625	153314204	C	T	0.00151645	0.906558	FMNL2
2	rs17398676	153149591	C	G	0.0014847	0.908043	…
2	rs4664578	153262740	C	G	0.00138292	0.909426	FMNL2
2	chr2:153245574:I	153245574	TA	T	0.00130878	0.910735	FMNL2
2	chr2:153262908:D	153262908	G	GAA	0.00130537	0.91204	FMNL2
2	rs17326796	153164068	C	A	0.00128449	0.913325	…
2	rs17398704	153161715	A	T	0.00128285	0.914607	…
2	rs2345878	153166318	C	G	0.00119234	0.9158	…
2	rs11898429	153237374	G	A	0.00117549	0.916975	FMNL2
2	rs2346202	153238953	T	A	0.00117088	0.918146	FMNL2
2	rs62174997	153151061	G	A	0.00114844	0.919295	…
2	rs62174996	153148615	C	G	0.00113001	0.920425	…
2	rs6736856	153251685	C	T	0.00106179	0.921486	FMNL2
2	rs62174998	153151187	C	G	0.00101648	0.922503	…
2	rs4664583	153281714	G	A	0.000958935	0.923462	FMNL2
2	rs6757207	153206886	T	C	0.000915118	0.924377	FMNL2
2	rs3901192	153247201	C	T	0.000863589	0.925241	FMNL2
2	rs2346209	153340734	G	A	0.00082327	0.926064	FMNL2
2	rs7585911	153194251	G	A	0.000816844	0.926881	FMNL2
2	chr2:153195708:I	153195708	A	AT	0.000799051	0.92768	FMNL2
2	rs11892662	153258185	G	T	0.000767526	0.928447	FMNL2
2	rs12614465	153257617	T	C	0.000759289	0.929207	FMNL2
2	rs10931089	153256500	A	G	0.000758361	0.929965	FMNL2
2	rs6724305	153256310	G	A	0.000755135	0.93072	FMNL2
2	rs10931150	153369892	A	G	0.000748778	0.931469	FMNL2
2	rs16831068	153272448	C	T	0.000731729	0.932201	FMNL2
2	rs16831069	153272581	G	A	0.000725625	0.932926	FMNL2
2	rs10497101	153272666	T	G	0.000725001	0.933651	FMNL2
2	rs35547021	153237875	C	T	0.000683712	0.934335	FMNL2
2	rs13034665	153194908	A	G	0.00065342	0.934988	FMNL2
2	chr2:153024245:I	153024245	GA	G	0.000650839	0.935639	STAM2
2	rs17326761	153153005	C	T	0.000643082	0.936282	…
2	rs10931146	153351710	C	G	0.000642303	0.936924	FMNL2
2	rs7584000	153196112	T	G	0.000641526	0.937566	FMNL2
2	rs12693269	153010918	T	A	0.000635543	0.938202	STAM2
2	rs12617139	153000337	A	T	0.00063509	0.938837	STAM2
2	rs7583872	153195967	T	C	0.000632827	0.939469	FMNL2
2	rs10432494	153315522	A	G	0.000613307	0.940083	FMNL2
2	rs7603232	152981383	C	T	0.000593363	0.940676	STAM2
2	rs9678076	153236195	A	G	0.000593106	0.941269	FMNL2
2	rs5008216	153198489	G	A	0.000571942	0.941841	FMNL2
2	rs6725954	153193842	T	C	0.000566699	0.942408	FMNL2
2	rs4664536	153004385	A	C	0.000557656	0.942966	STAM2
2	rs6738680	153024113	A	G	0.000555449	0.943521	STAM2
2	rs6650771	153009131	G	A	0.000549164	0.94407	STAM2
2	rs6722740	153193698	A	C	0.00053913	0.944609	FMNL2
2	rs2002558	153193427	G	C	0.000537906	0.945147	FMNL2
2	rs3887026	153193270	T	G	0.00053679	0.945684	FMNL2
2	rs12991039	153195334	T	C	0.000531095	0.946215	FMNL2
2	rs2003333	153192564	T	G	0.000526797	0.946742	FMNL2
2	rs10427181	153023160	C	G	0.000497364	0.947239	STAM2
2	rs4311022	153198302	A	C	0.000484462	0.947724	FMNL2
2	rs57851180	153249882	A	G	0.000475637	0.948199	FMNL2
2	rs11885624	153225649	T	G	0.000459298	0.948659	FMNL2
2	chr2:153033162:I	153033162	G	GTC	0.000456052	0.949115	…
2	rs35953368	153189893	G	A	0.000453535	0.949568	…
2	rs6750956	153230626	T	A	0.000436439	0.950005	FMNL2
2	rs56335522	213758234	C	G	0.142616	0.142616	...
2	rs62188040	213723345	A	C	0.128866	0.271482	...
2	rs62186461	213728160	C	T	0.115875	0.387357	...
2	rs150868267	213741997	A	T	0.114727	0.502084	...
2	rs147178914	213744382	T	C	0.11227	0.614355	...
2	rs115351009	213761633	G	A	0.0451302	0.659485	...
2	rs62186482	213763141	T	C	0.0414394	0.700924	...
2	rs62186464	213735779	A	G	0.0318806	0.732805	...
2	rs62188038	213707558	T	C	0.0317099	0.764515	...
2	rs78624402	213725967	T	C	0.028266	0.792781	...
2	rs11674355	213699523	C	G	0.02385	0.816631	...
2	rs115763857	213697875	G	A	0.0199396	0.83657	...
2	rs6755023	213742998	G	A	0.0173272	0.853897	...
2	rs61202001	213728083	A	G	0.0143587	0.868256	...
2	rs62186481	213759238	A	G	0.012313	0.880569	...
2	rs7559013	213735555	C	A	0.00892696	0.889496	...
2	rs62188039	213708891	G	A	0.00698782	0.896484	...
2	rs11678072	213757624	C	T	0.00593697	0.902421	...
2	rs7581865	213760193	C	T	0.00520685	0.907628	...
2	rs7568359	213760555	A	G	0.00319858	0.910826	...
2	rs10932450	213760737	C	T	0.00284721	0.913674	...
2	rs12475865	213760712	A	G	0.00284648	0.91652	...
2	rs1482581	213759117	C	T	0.0024992	0.919019	...
2	rs12465650	213757489	G	T	0.00241823	0.921437	...
2	rs1842796	213759157	A	G	0.0024028	0.92384	...
2	rs1905171	213762302	G	A	0.00231098	0.926151	...
2	rs4450544	213756968	T	C	0.00217922	0.92833	...
2	rs1007682	213766870	A	T	0.00200863	0.930339	...
2	rs6721001	213717260	T	G	0.00195221	0.932291	...
2	rs4561607	213749190	T	C	0.00191407	0.934205	...
2	rs4594387	213762866	T	A	0.00190549	0.936111	...
2	rs10932451	213760966	G	A	0.00190061	0.938011	...
2	rs12465088	213740592	A	G	0.00184645	0.939858	...
2	rs10200912	213760643	A	G	0.00183574	0.941694	...
2	rs4349285	213749089	G	T	0.00155937	0.943253	...
2	rs6730653	213743854	C	G	0.00129249	0.944545	...
2	rs12105842	213753661	C	T	0.00124096	0.945786	...
2	rs4429415	213756191	C	T	0.00117345	0.94696	...
2	rs10460330	213735308	G	A	0.00116798	0.948128	...
2	rs4311011	213753521	C	T	0.00113845	0.949266	...
2	rs4514826	213741806	A	G	0.0010143	0.950281	...
3	rs34201102	85137499	A	G	0.078972	0.078972	CADM2
3	rs6791035	85122909	C	T	0.0789355	0.157908	CADM2
3	rs66500121	85137683	A	G	0.0787851	0.236693	CADM2
3	rs9839194	85123524	C	T	0.0785663	0.315259	CADM2
3	rs9883252	85138818	T	C	0.0778998	0.393159	CADM2
3	rs11127876	85124697	C	T	0.0772831	0.470442	CADM2
3	rs9284802	85095766	G	A	0.0759104	0.546352	CADM2
3	rs13078494	85130187	T	A	0.069734	0.616086	CADM2
3	rs6775752	85130981	A	G	0.0672309	0.683317	CADM2
3	rs13097560	85129329	G	A	0.0625615	0.745879	CADM2
3	rs9309969	85134557	T	G	0.0510545	0.796933	CADM2
3	rs2171140	85126955	G	A	0.0283645	0.825298	CADM2
3	rs6808586	85168434	C	T	0.0179681	0.843266	CADM2
3	rs9835904	85140723	A	G	0.0115945	0.85486	CADM2
3	rs7630382	85111108	C	T	0.0103513	0.865211	CADM2
3	rs13095644	85141564	G	A	0.00944651	0.874658	CADM2
3	rs7628129	85095897	T	C	0.0091211	0.883779	CADM2
3	rs13074075	85126070	A	C	0.00904197	0.892821	CADM2
3	rs9878472	85097345	T	C	0.00889009	0.901711	CADM2
3	rs9819278	85144350	G	A	0.00860172	0.910313	CADM2
3	rs7623714	85143536	C	G	0.00780267	0.918116	CADM2
3	rs9846802	85156425	T	C	0.00696723	0.925083	CADM2
3	rs9838091	85158931	C	T	0.0068093	0.931892	CADM2
3	rs4516626	85152987	C	T	0.00675491	0.938647	CADM2
3	rs10433523	85094052	A	T	0.00586706	0.944514	CADM2
3	rs9814600	85143683	G	A	0.00545071	0.949965	CADM2
3	rs11713170	85154685	G	A	0.00415368	0.954118	CADM2
3	rs9853115	186131600	T	A	0.857359	0.857359	...
3	rs56233426	186128816	A	G	0.0966226	0.953981	...
4	rs111268626	7920706	A	C	0.178174	0.178174	AFAP1
4	rs59521811	7909772	C	T	0.05568	0.233854	AFAP1
4	rs1317111	7922502	C	T	0.045056	0.27891	AFAP1
4	rs4696780	7919903	G	A	0.0413136	0.320223	AFAP1
4	rs2891928	7924802	G	C	0.0355816	0.355805	AFAP1
4	rs2385900	7921777	A	G	0.0309042	0.386709	AFAP1
4	rs2385898	7921833	A	G	0.029314	0.416023	AFAP1
4	rs2385901	7921718	C	G	0.0265631	0.442586	AFAP1
4	rs2385902	7921634	A	G	0.0229829	0.465569	AFAP1
4	rs6811851	7911771	C	A	0.0228553	0.488424	AFAP1
4	rs13435730	7923991	G	A	0.0221886	0.510613	AFAP1
4	rs6857814	7916540	G	A	0.0209208	0.531534	AFAP1
4	rs4696778	7919308	G	C	0.0197036	0.551237	AFAP1
4	rs4696779	7919375	C	T	0.0196535	0.570891	AFAP1
4	rs16841407	7918390	A	G	0.0196286	0.590519	AFAP1
4	rs57831033	7918340	A	C	0.0194028	0.609922	AFAP1
4	rs6846317	7916615	C	T	0.0155742	0.625496	AFAP1
4	rs10938695	7916620	A	G	0.013381	0.638877	AFAP1
4	chr4:7926618:D	7926618	C	CCT	0.0133356	0.652213	AFAP1
4	rs4627847	7922624	T	G	0.0126575	0.66487	AFAP1
4	rs34179701	7916182	C	T	0.0125569	0.677427	AFAP1
4	rs13139805	7917053	C	A	0.0119183	0.689346	AFAP1
4	rs938604	7904363	G	A	0.0117461	0.701092	AFAP1
4	rs12641498	7917574	T	C	0.011732	0.712824	AFAP1
4	chr4:7917744:D	7917744	A	ACT	0.0116003	0.724424	AFAP1
4	rs28726254	7897682	C	G	0.0108335	0.735257	AFAP1
4	rs1320074	7904111	T	G	0.010742	0.746	AFAP1
4	rs17770447	7903572	T	C	0.0103267	0.756326	AFAP1
4	rs6839119	7918166	T	C	0.00962455	0.765951	AFAP1
4	rs7686202	7898577	C	T	0.00948024	0.775431	AFAP1
4	rs7694650	7903416	A	G	0.00925766	0.784689	AFAP1
4	rs34317049	7898044	C	T	0.00897029	0.793659	AFAP1
4	rs6845653	7899379	C	T	0.00859732	0.802256	AFAP1
4	rs17833038	7918593	T	A	0.00801948	0.810276	AFAP1
4	rs1320070	7928182	G	A	0.00784721	0.818123	AFAP1
4	rs2385910	7903151	G	C	0.00760994	0.825733	AFAP1
4	rs1878325	7902838	T	A	0.00700204	0.832735	AFAP1
4	rs28489592	7897808	G	A	0.00664334	0.839378	AFAP1
4	rs1320075	7903244	C	A	0.00659498	0.845973	AFAP1
4	rs1320071	7928191	G	A	0.00651902	0.852492	AFAP1
4	rs6848540	7904779	T	A	0.00645815	0.85895	AFAP1
4	rs2385909	7905384	T	C	0.00645328	0.865404	AFAP1
4	rs4696746	7904945	G	T	0.0063514	0.871755	AFAP1
4	rs28464089	7889957	C	A	0.00474799	0.876503	AFAP1
4	rs28715921	7887974	T	C	0.00467878	0.881182	AFAP1
4	rs6824410	7906178	A	G	0.0046714	0.885853	AFAP1
4	rs13127935	7913961	T	C	0.00439985	0.890253	AFAP1
4	rs34701321	7889792	T	G	0.00430392	0.894557	AFAP1
4	rs28752120	7891211	T	C	0.00428118	0.898838	AFAP1
4	rs28734123	7888412	G	A	0.00418404	0.903022	AFAP1
4	rs9330348	7883887	C	G	0.00389651	0.906919	AFAP1
4	rs6844956	7906305	G	T	0.00369882	0.910618	AFAP1
4	rs13140108	7886532	C	T	0.00368515	0.914303	AFAP1
4	rs13151529	7885983	G	A	0.00366753	0.91797	AFAP1
4	rs7437940	7887500	T	C	0.0035561	0.921526	AFAP1
4	rs35661042	7887427	G	C	0.00353585	0.925062	AFAP1
4	rs34685551	7887463	C	A	0.00353585	0.928598	AFAP1
4	rs7437984	7887588	T	C	0.00353138	0.932129	AFAP1
4	rs7441569	7887548	A	G	0.00350816	0.935638	AFAP1
4	rs55937650	7888830	C	T	0.00331927	0.938957	AFAP1
4	rs28795989	7891545	A	G	0.0031845	0.942141	AFAP1
4	rs7687431	7889492	T	C	0.0031026	0.945244	AFAP1
4	rs7663205	7889096	C	T	0.00308941	0.948333	AFAP1
4	rs7655918	7889301	A	G	0.00297943	0.951313	AFAP1
5	rs76325372	14837332	C	A	0.266554	0.266554	ANKH
5	rs7715323	14839653	C	T	0.120538	0.387092	ANKH
5	rs398961	14824172	G	T	0.109469	0.496561	ANKH
5	rs17318936	14840400	C	T	0.0742784	0.570839	ANKH
5	rs61394862	14851094	T	C	0.071638	0.642477	ANKH
5	rs4702056	14825589	C	T	0.0669311	0.709408	ANKH
5	rs31918	14820927	T	C	0.0589805	0.768389	ANKH
5	rs368503	14820417	G	A	0.0577977	0.826187	ANKH
5	rs31916	14814883	G	A	0.0334981	0.859685	ANKH
5	rs4569871	14857723	T	C	0.0315615	0.891246	ANKH
5	rs258221	14799761	T	C	0.0226025	0.913849	ANKH
5	rs6884206	14804875	T	C	0.0224512	0.9363	ANKH
5	rs55954907	14855485	G	A	0.0084451	0.944745	ANKH
5	rs258229	14803299	A	C	0.00763793	0.952383	ANKH
6	rs2073006	637465	T	C	0.181489	0.181489	EXOC2
6	rs72835984	642017	T	C	0.176945	0.358433	EXOC2
6	rs72835985	643694	C	T	0.13993	0.498364	EXOC2
6	rs998777	610431	C	T	0.0494697	0.547833	EXOC2
6	rs55698539	613930	T	C	0.049452	0.597285	EXOC2
6	rs17135357	602983	C	A	0.0486924	0.645978	EXOC2
6	rs17135234	593109	C	A	0.0479449	0.693922	EXOC2
6	rs4335022	596417	A	G	0.0476762	0.741599	EXOC2
6	rs3823130	594012	T	C	0.0446453	0.786244	EXOC2
6	rs72835956	597164	C	T	0.0438391	0.830083	EXOC2
6	rs17135679	614787	C	T	0.0360804	0.866163	EXOC2
6	rs57111852	606263	A	G	0.0342838	0.900447	EXOC2
6	rs57440245	616855	C	G	0.027138	0.927585	EXOC2
6	rs3757122	611030	C	T	0.0196959	0.947281	EXOC2
6	rs2294667	617523	T	A	0.0130817	0.960363	EXOC2
6	rs6913530	36598209	A	G	0.114204	0.114204	…
6	chr6:36592986:D	36592986	T	TCA	0.0829456	0.197149	…
6	rs10947615	36599596	C	T	0.0725677	0.269717	…
6	rs9296193	36601456	G	C	0.0648514	0.334569	…
6	rs11756557	36597695	G	A	0.0605188	0.395087	…
6	rs9394365	36598837	C	G	0.0547813	0.449869	…
6	chr6:36583229:D	36583229	G	GATAATC	0.0479414	0.49781	…
6	rs7344	36570366	C	T	0.0446612	0.542471	SRSF3
6	rs9368943	36566575	T	C	0.0435062	0.585978	SRSF3
6	rs7743396	36579252	T	C	0.0382309	0.624208	…
6	rs12211825	36588140	T	C	0.0338345	0.658043	…
6	rs12202732	36553750	T	C	0.0278293	0.685872	…
6	rs1076931	36562021	C	G	0.0247476	0.71062	SRSF3
6	rs9357218	36549858	A	G	0.0246073	0.735227	…
6	rs10947614	36573822	C	G	0.0243564	0.759584	…
6	rs72852338	36554240	C	A	0.0183436	0.777927	…
6	rs9394361	36551370	C	A	0.0179708	0.795898	…
6	rs12208086	36586070	A	G	0.0158734	0.811771	…
6	rs2001101	36536448	T	C	0.0149407	0.826712	…
6	rs77022411	36554986	T	C	0.0120553	0.838767	…
6	rs72852340	36554804	A	G	0.0118806	0.850648	…
6	chr6:36553471:D	36553471	A	AC	0.0116631	0.862311	…
6	rs9349001	36550681	T	C	0.00990785	0.872219	…
6	rs9394363	36558964	C	T	0.00432554	0.876544	…
6	rs61211228	36553416	C	T	0.00332097	0.879865	…
6	rs9368939	36551295	C	A	0.00295752	0.882823	…
6	rs9368940	36558700	A	T	0.00293172	0.885755	…
6	rs1812018	36557976	T	C	0.00279788	0.888552	…
6	rs9357219	36557683	C	G	0.00276478	0.891317	…
6	rs2145048	36557580	A	C	0.00275852	0.894076	…
6	chr6:36596460:I	36596460	GC	G	0.00267283	0.896749	…
6	rs1812019	36557948	C	T	0.00252454	0.899273	…
6	rs12197590	36596784	C	T	0.00240414	0.901677	…
6	rs9380582	36556730	C	T	0.00233463	0.904012	…
6	rs7755461	36574832	T	A	0.0021905	0.906202	…
6	rs1812020	36557815	G	A	0.00215215	0.908355	…
6	rs35707365	36556634	A	C	0.0020822	0.910437	…
6	rs12153820	36554030	G	A	0.00197768	0.912414	…
6	chr6:36553491:I	36553491	CCAGGCTGGT	C	0.00189483	0.914309	…
6	rs9394362	36556315	C	T	0.00187502	0.916184	…
6	rs10947613	36572340	A	G	0.00186669	0.918051	SRSF3
6	rs112640969	36552587	A	G	0.00182631	0.919877	…
6	chr6:36525857:I	36525857	TC	T	0.00177532	0.921653	…
6	rs7767296	36555035	C	T	0.00176816	0.923421	…
6	rs9366909	36552869	A	G	0.0017636	0.925184	…
6	rs7760766	36552685	T	G	0.00175992	0.926944	…
6	rs7759778	36552267	G	C	0.00173947	0.928684	…
6	rs7741888	36552304	C	T	0.00173933	0.930423	…
6	chr6:36555813:D	36555813	T	TC	0.0017302	0.932153	…
6	rs9380580	36551396	C	T	0.00166973	0.933823	…
6	rs7759933	36552436	C	A	0.00161193	0.935435	…
6	chr6:36553894:D	36553894	A	ATTTATTTTTTTG	0.00159612	0.937031	…
6	rs113393185	36551584	C	T	0.00159501	0.938626	…
6	rs10807169	36556569	G	A	0.00158946	0.940216	…
6	rs9380578	36550287	A	G	0.00147814	0.941694	…
6	rs9366908	36550488	A	G	0.00146711	0.943161	…
6	rs7747264	36555242	G	A	0.00146438	0.944625	…
6	chr6:36551779:D	36551779	G	GCCACCGCGCCCGGC	0.00145987	0.946085	…
6	rs10214849	36601445	G	A	0.00138945	0.947475	…
6	rs9380577	36549708	A	G	0.00138627	0.948861	…
6	rs9368938	36549752	G	A	0.00138627	0.950247	…
6	rs9494457	136474794	A	T	0.101854	0.101854	PDE7B
6	rs3757155	136458593	T	C	0.0990118	0.200866	PDE7B
6	rs3757154	136435194	G	C	0.0947205	0.295586	PDE7B
6	rs4895463	136478697	A	C	0.0727189	0.368305	PDE7B
6	rs3778284	136458164	T	C	0.0720401	0.440345	PDE7B
6	rs9494453	136461860	G	T	0.0629096	0.503255	PDE7B
6	rs4612174	136462744	G	T	0.05335	0.556605	PDE7B
6	rs4896204	136478548	C	T	0.0454853	0.60209	PDE7B
6	rs2170231	136467134	T	C	0.0445395	0.64663	PDE7B
6	rs3799386	136450147	T	C	0.0347877	0.681417	PDE7B
6	rs11154854	136466391	T	C	0.0339358	0.715353	PDE7B
6	rs9389370	136431265	G	C	0.0278554	0.743209	PDE7B
6	rs2046092	136459238	G	A	0.0228191	0.766028	PDE7B
6	rs2046091	136459249	G	A	0.0221389	0.788167	PDE7B
6	rs4896199	136465572	C	A	0.0183389	0.806505	PDE7B
6	rs1600620	136466041	T	A	0.018258	0.824764	PDE7B
6	rs4295500	136466328	C	T	0.0179752	0.842739	PDE7B
6	rs4896198	136465433	C	T	0.0147407	0.857479	PDE7B
6	rs4329135	136462546	G	A	0.0144198	0.871899	PDE7B
6	rs12662330	136466619	C	A	0.0140532	0.885952	PDE7B
6	rs1351405	136416473	G	T	0.0114677	0.89742	PDE7B
6	rs7748159	136464535	G	T	0.0112307	0.908651	PDE7B
6	rs9766499	136460617	G	A	0.0111497	0.9198	PDE7B
6	rs7770469	136464760	A	G	0.0109715	0.930772	PDE7B
6	rs1600619	136466175	A	T	0.010859	0.941631	PDE7B
6	rs9402792	136462050	G	C	0.00901293	0.950644	PDE7B
7	rs12699251	11679113	G	A	0.398229	0.398229	THSD7A
7	rs2526101	11677452	G	A	0.287232	0.685461	THSD7A
7	rs2526099	11677840	G	A	0.141267	0.826728	THSD7A
7	rs1725451	11682710	C	A	0.0521783	0.878907	THSD7A
7	rs1725452	11682722	C	T	0.043485	0.922392	THSD7A
7	rs1358170	11681964	G	T	0.0368585	0.95925	THSD7A
7	chr7:73322211:D	73322211	T	TG	0.972956	0.972956	…
7	rs10281661	116153329	G	A	0.0937064	0.0937064	...
7	rs10262524	116150952	A	C	0.0786736	0.17238	...
7	rs10281637	116151338	C	T	0.0771326	0.249513	...
7	rs10258482	116150095	A	C	0.0757902	0.325303	...
7	rs4730745	116160259	T	A	0.0755383	0.400841	...
7	rs10257125	116162306	T	A	0.0738588	0.4747	...
7	rs4236601	116162729	A	G	0.0724999	0.5472	...
7	rs6950798	116161585	C	T	0.0722732	0.619473	...
7	rs6950964	116161671	C	T	0.0722166	0.69169	...
7	rs12540035	116159526	A	G	0.0633122	0.755002	...
7	rs2024211	116153025	C	A	0.0368271	0.791829	...
7	rs4385407	116162988	A	G	0.0302401	0.822069	...
7	rs10233003	116143662	A	C	0.0253045	0.847374	CAV2
7	rs17516287	116154186	G	C	0.0100778	0.857451	...
7	rs17588172	116154015	G	T	0.0100702	0.867522	...
7	rs6466580	116154726	C	T	0.00911289	0.876634	...
7	rs7811851	116156731	T	A	0.00806855	0.884703	...
7	rs1052990	116148370	G	T	0.00764704	0.89235	CAV2
7	rs28587043	116145696	A	G	0.00740337	0.899753	CAV2
7	rs13229461	116143802	T	C	0.00739575	0.907149	CAV2
7	rs12668473	116145639	T	C	0.00656616	0.913715	CAV2
7	rs4730751	116180850	A	C	0.00524321	0.918959	CAV1
7	rs10256914	116175711	C	T	0.00520017	0.924159	CAV1
7	rs6979456	115922972	G	A	0.00425994	0.928419	...
7	rs4730727	115918405	A	C	0.00406464	0.932483	...
7	rs62475231	115919630	C	T	0.00390023	0.936384	...
7	rs10241283	116183003	G	A	0.00347652	0.93986	CAV1
7	rs11980719	116142808	A	T	0.00343409	0.943294	CAV2
7	rs3779511	116141778	G	T	0.0034279	0.946722	CAV2
7	rs11983865	116142462	G	A	0.00340516	0.950127	CAV2
8	rs2514884	108276873	C	T	0.0772398	0.0772398	ANGPT1
8	rs2507804	108274683	T	C	0.0577029	0.134943	ANGPT1
8	rs2514875	108271859	A	C	0.0562339	0.191177	ANGPT1
8	rs2514882	108275781	C	T	0.0557382	0.246915	ANGPT1
8	rs2514883	108275857	G	A	0.0532749	0.30019	ANGPT1
8	rs2514877	108272795	A	G	0.0446632	0.344853	ANGPT1
8	rs2154665	108269079	T	G	0.0443911	0.389244	ANGPT1
8	rs2514872	108271112	A	C	0.0348695	0.424113	ANGPT1
8	rs2514873	108271141	A	C	0.0342619	0.458375	ANGPT1
8	rs2022960	108270401	T	C	0.0340157	0.492391	ANGPT1
8	rs2507803	108270608	A	G	0.0339518	0.526343	ANGPT1
8	rs2022945	108251139	A	G	0.032974	0.559317	...
8	rs2022957	108270959	C	T	0.0302052	0.589522	ANGPT1
8	rs2507802	108270037	C	A	0.0294079	0.61893	ANGPT1
8	rs2514870	108269728	C	T	0.0293497	0.64828	ANGPT1
8	rs2514869	108269603	C	T	0.0291989	0.677479	ANGPT1
8	rs2514874	108271252	T	C	0.0277566	0.705235	ANGPT1
8	rs10505100	108278616	A	C	0.0254178	0.730653	ANGPT1
8	rs2514879	108273318	T	G	0.0245161	0.755169	ANGPT1
8	rs16875983	108285287	T	G	0.0244928	0.779662	ANGPT1
8	rs2514881	108275192	C	T	0.0218987	0.801561	ANGPT1
8	rs36018717	108285490	G	A	0.0215031	0.823064	ANGPT1
8	rs2514880	108274563	A	C	0.0196951	0.842759	ANGPT1
8	rs35322733	108355461	A	G	0.0190011	0.86176	ANGPT1
8	rs1892767	108273928	A	G	0.018767	0.880527	ANGPT1
8	rs2514865	108266218	T	A	0.0171355	0.897663	ANGPT1
8	rs2514868	108267915	C	T	0.0161745	0.913837	ANGPT1
8	rs34287996	108283988	T	C	0.0156072	0.929444	ANGPT1
8	rs13274594	108285591	G	A	0.0105781	0.940022	ANGPT1
8	rs10099794	108240629	T	G	0.00738676	0.947409	...
8	rs6993297	108234912	T	C	0.00639103	0.9538	...
9	rs10811645	22049656	G	A	0.153834	0.153834	CDKN2B-AS1
9	rs1360590	22041443	T	C	0.0978397	0.251673	CDKN2B-AS1
9	rs1591136	22026834	C	G	0.0565623	0.308236	CDKN2B-AS1
9	rs7049105	22028801	G	A	0.0518976	0.360133	CDKN2B-AS1
9	rs10811643	22024966	G	A	0.0512198	0.411353	CDKN2B-AS1
9	rs10811644	22025067	T	A	0.0512198	0.462573	CDKN2B-AS1
9	rs7035484	22025240	G	C	0.0498436	0.512416	CDKN2B-AS1
9	rs10965212	22023795	A	T	0.0420778	0.554494	CDKN2B-AS1
9	rs4977753	22030027	T	C	0.0405655	0.59506	CDKN2B-AS1
9	rs1333036	22043819	C	T	0.0374804	0.63254	CDKN2B-AS1
9	rs10757267	22052810	G	C	0.0252473	0.657787	CDKN2B-AS1
9	rs10965219	22053687	A	G	0.0227845	0.680572	CDKN2B-AS1
9	rs7027048	22053709	A	G	0.0227845	0.703357	CDKN2B-AS1
9	rs2383204	22055048	A	G	0.0202394	0.723596	CDKN2B-AS1
9	rs10811640	22013411	T	G	0.0185026	0.742098	CDKN2B-AS1
9	rs10757263	22013805	T	C	0.01703	0.759128	CDKN2B-AS1
9	rs2106120	22017101	T	G	0.0167915	0.77592	CDKN2B-AS1
9	rs2106119	22017550	G	A	0.0167491	0.792669	CDKN2B-AS1
9	rs7044859	22018781	A	T	0.0162053	0.808874	CDKN2B-AS1
9	rs944801	22051670	G	C	0.0152771	0.824151	CDKN2B-AS1
9	rs7028570	22048683	G	A	0.0134997	0.837651	CDKN2B-AS1
9	chr9:22049891:D	22049891	T	TA	0.013101	0.850752	CDKN2B-AS1
9	rs10738605	22049130	C	G	0.0127606	0.863513	CDKN2B-AS1
9	rs10757265	22048859	T	C	0.012724	0.876237	CDKN2B-AS1
9	chr9:22049479:I	22049479	A	ACT	0.0111223	0.887359	CDKN2B-AS1
9	chr9:22049482:I	22049482	C	CTT	0.0111223	0.898481	CDKN2B-AS1
9	rs10757266	22049555	C	T	0.00985267	0.908334	CDKN2B-AS1
9	rs10120806	22047945	T	C	0.00984678	0.918181	CDKN2B-AS1
9	rs6475604	22052734	T	C	0.00941745	0.927598	CDKN2B-AS1
9	rs7030641	22054040	C	T	0.00939365	0.936992	CDKN2B-AS1
9	rs1360589	22045317	C	T	0.00794043	0.944932	CDKN2B-AS1
9	chr9:22049483:I	22049483	T	TTC	0.00766399	0.952596	CDKN2B-AS1
9	rs2472493	107695848	G	A	0.294869	0.294869	…
9	rs2472496	107695353	G	A	0.247938	0.542807	…
9	rs2472494	107695539	T	C	0.231711	0.774519	…
9	rs2437812	107693201	A	C	0.190108	0.964626	…
9	rs55770306	129388033	A	C	0.188209	0.188209	LMX1B
9	rs1536907	129382560	G	A	0.16691	0.355119	LMX1B
9	rs34186918	129391538	T	C	0.158399	0.513518	LMX1B
9	rs34813748	129367768	C	T	0.0682066	0.581725	...
9	rs55738911	129400447	A	G	0.0597269	0.641452	LMX1B
9	rs6478746	129367398	G	A	0.0567548	0.698207	...
9	rs945686	129378026	G	C	0.0472236	0.74543	LMX1B
9	rs4837100	129373235	C	T	0.0460053	0.791436	...
9	rs62578126	129375338	T	C	0.0274283	0.818864	...
9	rs1336980	129377855	C	G	0.0267005	0.845564	LMX1B
9	rs12377624	129373110	C	G	0.0246755	0.87024	...
9	rs3829849	129390800	T	C	0.0227771	0.893017	LMX1B
9	rs62578127	129386860	T	C	0.021876	0.914893	LMX1B
9	rs2275241	129370576	A	G	0.0215553	0.936448	...
9	rs10760442	129383900	A	G	0.0211878	0.957636	LMX1B
10	rs2274224	96039597	C	G	0.225377	0.225377	PLCE1-LOC100128054
10	rs10786156	96014622	G	C	0.208178	0.433555	PLCE1
10	rs3891783	96015793	G	C	0.202906	0.63646	PLCE1
10	rs57866767	96023077	C	T	0.189817	0.826278	PLCE1
10	rs11187838	96038686	A	G	0.0744547	0.900732	PLCE1
10	rs7080472	96012950	T	G	0.0265212	0.927254	PLCE1
10	rs2860749	95985995	G	A	0.00181047	0.929064	PLCE1
10	rs9419788	96013705	G	A	0.00141497	0.930479	PLCE1
10	rs11187815	95971321	G	A	0.00136431	0.931843	PLCE1
10	rs2860750	95973747	C	T	0.00118116	0.933025	PLCE1
10	rs7098833	95986636	A	G	0.00101118	0.934036	PLCE1
10	rs3980310	95982015	A	G	0.000925405	0.934961	PLCE1
10	rs1547643	96011865	T	G	0.000890068	0.935851	PLCE1
10	rs7069316	96000282	G	A	0.000875437	0.936727	PLCE1
10	rs9325467	95991336	T	C	0.000861212	0.937588	PLCE1
10	rs10882409	95988936	A	C	0.00079984	0.938388	PLCE1
10	rs7910752	96032168	G	A	0.000791644	0.939179	PLCE1
10	rs11187825	95987313	C	T	0.000755221	0.939935	PLCE1
10	rs10882407	95977011	G	A	0.00072903	0.940664	PLCE1
10	rs4918188	96033766	C	A	0.000712522	0.941376	PLCE1
10	rs4477375	95983310	A	G	0.0006776	0.942054	PLCE1
10	rs55753709	96029170	C	T	0.00067364	0.942727	PLCE1
10	rs4388804	95982405	T	C	0.00063119	0.943359	PLCE1
10	rs7914268	95979526	A	G	0.000525163	0.943884	PLCE1
10	rs9663515	95991458	G	A	0.000515199	0.944399	PLCE1
10	rs11187832	96005466	T	A	0.000465082	0.944864	PLCE1
10	rs3740362	96030692	G	A	0.000452631	0.945317	PLCE1
10	rs4113810	95977775	A	G	0.000365309	0.945682	PLCE1
10	rs7085875	95978581	A	G	0.000364284	0.946046	PLCE1
10	rs7075045	96019079	T	A	0.000359211	0.946405	PLCE1
10	rs10882405	95974208	T	C	0.000351867	0.946757	PLCE1
10	rs7072574	96036306	A	G	0.000336524	0.947094	PLCE1
10	rs1830890	96019501	G	A	0.000327036	0.947421	PLCE1
10	rs35443777	96038402	A	G	0.000325239	0.947746	PLCE1
10	rs1858610	96040394	A	G	0.000323779	0.94807	PLCE1-LOC100128054
10	rs61886339	96032866	C	T	0.000319465	0.948389	PLCE1
10	rs3736901	96044734	A	C	0.000310183	0.9487	PLCE1-LOC100128054
10	rs816278	96117560	G	A	0.000276033	0.948976	NOC3L
10	rs11187830	95998179	T	C	0.00024778	0.949223	PLCE1
10	rs7081879	96038043	A	G	0.000231264	0.949455	PLCE1
10	rs1969867	96030458	T	G	0.000230063	0.949685	PLCE1
10	rs7072099	96036230	G	A	0.000228129	0.949913	PLCE1
10	rs2274225	96039708	T	C	0.000227613	0.95014	PLCE1-LOC100128054
11	rs12806740	120203628	A	G	0.0267014	0.0267014	TMEM136
11	rs34298380	120203559	G	A	0.0253899	0.0520913	TMEM136
11	rs7131046	120238534	A	G	0.024646	0.0767373	ARHGEF12
11	rs11600703	120249287	T	C	0.0228562	0.0995935	ARHGEF12
11	rs9633919	120249493	A	G	0.0228214	0.122415	ARHGEF12
11	rs7478880	120261791	T	C	0.0216834	0.144098	ARHGEF12
11	rs7126413	120207405	G	A	0.0215214	0.16562	...
11	rs7933086	120269308	A	G	0.0210763	0.186696	ARHGEF12
11	rs12420378	120250699	G	A	0.0203245	0.20702	ARHGEF12
11	rs61898351	120199924	C	T	0.0190514	0.226072	TMEM136
11	rs7952529	120216260	C	A	0.018825	0.244897	ARHGEF12
11	rs4938799	120208257	G	T	0.018228	0.263125	ARHGEF12
11	rs11217821	120202099	C	T	0.0179549	0.28108	TMEM136
11	rs7948928	120273224	G	C	0.0178369	0.298917	ARHGEF12
11	rs10892570	120274501	T	G	0.017618	0.316534	ARHGEF12
11	rs11217852	120261187	G	A	0.0172012	0.333736	ARHGEF12
11	rs4539328	120218243	C	T	0.01708	0.350816	ARHGEF12
11	rs10790378	120220268	C	T	0.0170769	0.367893	ARHGEF12
11	rs10892563	120224544	C	T	0.0168988	0.384791	ARHGEF12
11	rs4938805	120274211	G	A	0.0167906	0.401582	ARHGEF12
11	rs4938801	120223399	T	C	0.0167222	0.418304	ARHGEF12
11	rs61528732	120212601	C	T	0.0163502	0.434654	ARHGEF12
11	rs7932037	120259430	A	T	0.0161585	0.450813	ARHGEF12
11	rs7924975	120233564	C	G	0.0158259	0.466639	ARHGEF12
11	rs10892564	120224650	G	A	0.0157391	0.482378	ARHGEF12
11	rs9633950	120248249	G	T	0.0152619	0.49764	ARHGEF12
11	rs10892562	120221618	G	A	0.0148827	0.512523	ARHGEF12
11	rs10892567	120244192	G	A	0.0147265	0.527249	ARHGEF12
11	rs1892894	120254684	T	C	0.0143919	0.541641	ARHGEF12
11	rs7131597	120303939	T	G	0.0138907	0.555532	ARHGEF12
11	rs1893261	120198093	A	G	0.0134246	0.568956	TMEM136
11	rs10892566	120241923	C	T	0.0130403	0.581997	ARHGEF12
11	rs7121779	120213360	T	A	0.0129443	0.594941	ARHGEF12
11	rs6589811	120235703	T	C	0.0126476	0.607589	ARHGEF12
11	rs10892578	120308290	G	A	0.0119744	0.619563	ARHGEF12
11	rs723937	120312746	A	G	0.0110965	0.63066	ARHGEF12
11	rs7951250	120309036	G	A	0.0109724	0.641632	ARHGEF12
11	rs10790383	120344526	T	C	0.0107647	0.652397	ARHGEF12
11	rs36011588	120196433	G	C	0.0104971	0.662894	TMEM136
11	rs56693116	120361394	T	G	0.0104785	0.673372	...
11	rs1373270	120324080	A	G	0.0104466	0.683819	ARHGEF12
11	rs11217841	120238721	A	C	0.0104086	0.694228	ARHGEF12
11	rs7117063	120238824	C	T	0.0104086	0.704636	ARHGEF12
11	rs7939137	120343271	T	C	0.0102638	0.7149	ARHGEF12
11	rs7126328	120244577	T	C	0.00993646	0.724836	ARHGEF12
11	rs4938804	120273865	A	G	0.00993129	0.734768	ARHGEF12
11	rs11217840	120238655	G	A	0.00969748	0.744465	ARHGEF12
11	rs7117321	120239051	C	T	0.00961025	0.754075	ARHGEF12
11	rs7118391	120270709	T	C	0.00943517	0.763511	ARHGEF12
11	rs7104639	120239456	G	C	0.00939355	0.772904	ARHGEF12
11	rs10892576	120294423	T	C	0.00932208	0.782226	ARHGEF12
11	rs7924963	120233536	A	G	0.00928543	0.791512	ARHGEF12
11	rs6589812	120278359	C	T	0.00923423	0.800746	ARHGEF12
11	rs10750174	120292097	T	C	0.00916397	0.80991	ARHGEF12
11	rs7937612	120278688	C	T	0.00914806	0.819058	ARHGEF12
11	rs10790380	120233158	A	G	0.00901027	0.828068	ARHGEF12
11	rs12417581	120216906	A	T	0.00859957	0.836668	ARHGEF12
11	rs2305008	120319064	C	A	0.0083289	0.844997	ARHGEF12
11	rs10790382	120288372	C	T	0.00818906	0.853186	ARHGEF12
11	rs11601535	120333801	G	A	0.00793745	0.861123	ARHGEF12
11	rs2305010	120330149	C	G	0.00751713	0.86864	ARHGEF12
11	rs10892574	120288944	C	G	0.00749877	0.876139	ARHGEF12
11	rs894839	120337705	G	A	0.00740246	0.883542	ARHGEF12
11	rs10750172	120270253	G	A	0.00735021	0.890892	ARHGEF12
11	rs7932658	120211212	A	G	0.00708857	0.89798	ARHGEF12
11	rs4938808	120336902	T	G	0.00668561	0.904666	ARHGEF12
11	rs10750173	120288368	C	T	0.00659948	0.911265	ARHGEF12
11	rs12417256	120337519	C	A	0.0059596	0.917225	ARHGEF12
11	rs80040504	120337712	A	G	0.00554244	0.922767	ARHGEF12
11	rs10892582	120347715	T	C	0.00497065	0.927738	ARHGEF12
11	rs12794946	120353298	C	A	0.00450242	0.932241	ARHGEF12
11	rs2305013	120340060	T	A	0.00340389	0.935644	ARHGEF12
11	rs77216358	120311157	G	A	0.00317916	0.938824	ARHGEF12
11	rs7101415	120239088	A	G	0.00258266	0.941406	ARHGEF12
11	rs4245213	120273597	A	G	0.00234292	0.943749	ARHGEF12
11	rs11217878	120340383	A	G	0.00230313	0.946052	ARHGEF12
11	rs6589810	120233908	A	G	0.00220702	0.948259	ARHGEF12
11	rs2276035	120346360	A	G	0.00220117	0.95046	ARHGEF12
12	chr12:84021382:I	84021382	T	TA	0.0242742	0.0242742	…
12	rs324794	83946450	G	T	0.0222445	0.0465187	…
12	rs324803	83938153	T	C	0.0153557	0.0618744	…
12	rs324802	83938159	A	C	0.0153557	0.07723	…
12	rs324797	83942626	A	T	0.0146055	0.0918355	…
12	rs324798	83942502	T	G	0.0138269	0.105662	…
12	rs12309467	84038478	G	C	0.0135867	0.119249	…
12	rs386679	83978387	T	C	0.0131494	0.132399	…
12	rs324792	83946912	C	T	0.013018	0.145417	…
12	rs6539770	84077270	A	G	0.010639	0.156056	…
12	rs7488175	84076877	C	A	0.0103287	0.166384	…
12	rs55667441	84076137	G	A	0.0103209	0.176705	…
12	rs4085468	84076643	C	G	0.0103209	0.187026	…
12	rs12317901	84038542	G	T	0.0102746	0.197301	…
12	rs4882461	84041915	A	T	0.0102746	0.207575	…
12	rs11115945	84044429	T	C	0.0102592	0.217834	…
12	rs10862708	84045567	T	A	0.0102592	0.228094	…
12	rs10506895	84049853	A	G	0.0101423	0.238236	…
12	rs904091	83950668	A	G	0.0101164	0.248352	…
12	rs324766	83967522	T	C	0.0100106	0.258363	…
12	rs392087	83973681	G	A	0.00998186	0.268345	…
12	rs2667477	84023388	T	C	0.00984467	0.27819	…
12	rs2731162	84008596	A	G	0.00979313	0.287983	…
12	rs429015	83957944	G	T	0.00968531	0.297668	…
12	rs324795	83945675	A	G	0.00959008	0.307258	…
12	rs398380	83973644	G	A	0.00936622	0.316624	…
12	rs365870	83973737	T	A	0.00936622	0.325991	…
12	rs1511589	84061431	A	G	0.00926645	0.335257	…
12	rs1511587	84061040	A	G	0.00913159	0.344389	…
12	rs11115948	84056645	G	A	0.00900976	0.353398	…
12	rs7968147	84079909	G	T	0.00898753	0.362386	…
12	rs1603574	84030787	C	T	0.00892163	0.371307	…
12	rs2244531	84018402	G	A	0.00875152	0.380059	…
12	rs376196	83983243	A	C	0.00874115	0.3888	…
12	chr12:84019549:I	84019549	C	CAT	0.0084338	0.397234	…
12	rs437375	83976013	T	G	0.00824228	0.405476	…
12	rs1511581	84007857	C	T	0.00812756	0.413604	…
12	rs324771	83998403	A	T	0.00803771	0.421641	…
12	rs682068	83995021	G	A	0.00802928	0.429671	…
12	rs324782	83991479	G	T	0.00762223	0.437293	…
12	rs11115937	84025581	A	C	0.00762223	0.444915	…
12	rs10437910	84050992	T	C	0.00743508	0.45235	…
12	rs10779019	84051927	C	T	0.00742809	0.459778	…
12	rs1497353	84054044	A	G	0.00739863	0.467177	…
12	rs10862709	84047250	C	T	0.00735239	0.474529	…
12	rs324788	83948055	T	C	0.00735069	0.48188	…
12	rs10862706	84044087	C	G	0.00728518	0.489165	…
12	rs11115944	84042759	C	T	0.00727854	0.496444	…
12	rs6539763	83972005	T	C	0.00682768	0.503272	…
12	rs11115954	84070636	C	T	0.00681071	0.510082	…
12	rs324761	83986543	C	T	0.00678124	0.516863	…
12	rs1567586	84062047	A	C	0.00673694	0.5236	…
12	rs11833517	84075697	C	G	0.0067246	0.530325	…
12	rs59740759	84075845	A	T	0.0067246	0.53705	…
12	rs4086332	84076559	A	G	0.00665039	0.5437	…
12	rs1858328	84025395	C	T	0.00662127	0.550321	…
12	rs1511591	84062729	T	G	0.00654084	0.556862	…
12	rs1846036	84073475	G	A	0.00648266	0.563345	…
12	rs1511590	84062657	C	A	0.00645282	0.569798	…
12	rs10779014	83982559	A	G	0.00645157	0.576249	…
12	rs6539769	84077261	C	T	0.00643801	0.582687	…
12	rs11503571	84079370	T	A	0.00642329	0.58911	…
12	rs4402382	84061336	A	C	0.00638443	0.595495	…
12	rs11115957	84073872	A	G	0.00621981	0.601715	…
12	rs1397896	84020074	T	C	0.00602505	0.60774	…
12	rs448303	83974228	G	T	0.00596302	0.613703	…
12	rs324779	84002788	T	A	0.00588368	0.619586	…
12	rs1397893	84024485	T	C	0.00583575	0.625422	…
12	rs324778	84002159	A	G	0.00583091	0.631253	…
12	rs58027590	84037457	C	T	0.00582608	0.637079	…
12	rs11115958	84073877	C	T	0.00580209	0.642881	…
12	rs324776	84000691	T	C	0.00575574	0.648637	…
12	rs1397894	84024119	G	A	0.00570753	0.654345	…
12	rs10862715	84080403	G	A	0.00568016	0.660025	…
12	rs182722	84001619	A	G	0.00559205	0.665617	…
12	rs2645980	83956403	C	G	0.00558072	0.671197	…
12	rs441632	83974400	A	G	0.00557986	0.676777	…
12	rs683665	83982973	C	T	0.00547794	0.682255	…
12	rs990646	84007234	A	G	0.00546882	0.687724	…
12	rs324783	83991624	T	A	0.00542866	0.693153	…
12	rs421713	84005757	C	T	0.00540602	0.698559	…
12	rs389844	83977425	A	G	0.00537092	0.70393	…
12	rs453127	83976090	C	T	0.00536538	0.709295	…
12	rs1497341	84007581	A	G	0.00534964	0.714645	…
12	rs6539772	84077656	A	G	0.0051735	0.719818	…
12	rs324775	84000668	C	G	0.00516628	0.724984	…
12	rs2667483	83996045	C	T	0.0051398	0.730124	…
12	rs324787	83996084	T	C	0.0051398	0.735264	…
12	rs1397895	84020389	T	C	0.00503639	0.7403	…
12	chr12:84004796:I	84004796	A	AT	0.00492312	0.745224	…
12	rs1497348	84022876	T	C	0.00465782	0.749881	…
12	rs324762	83986665	A	G	0.00463832	0.75452	…
12	rs446011	83973287	A	T	0.00463002	0.75915	…
12	chr12:83973565:D	83973565	TTCTC	T	0.00452535	0.763675	…
12	rs2645976	84006453	G	A	0.00444664	0.768122	…
12	rs2731207	84021294	C	A	0.00439875	0.77252	…
12	rs7961422	84065780	T	G	0.00429141	0.776812	…
12	rs2667481	84017270	G	A	0.0042777	0.78109	…
12	rs2667480	84018850	G	A	0.00427315	0.785363	…
12	rs2731212	84019008	T	C	0.00427315	0.789636	…
12	rs1497349	84023176	C	T	0.00424521	0.793881	…
12	rs2645978	84014959	G	T	0.00420196	0.798083	…
12	rs1826902	84014359	A	G	0.00419846	0.802282	…
12	rs482507	83979286	C	T	0.00398989	0.806271	…
12	rs324785	83993037	A	C	0.00392838	0.8102	…
12	rs12228466	84048314	A	G	0.0036408	0.813841	…
12	rs10506894	84049643	G	A	0.00360822	0.817449	…
12	rs67021584	84053325	A	T	0.00358937	0.821038	…
12	rs1511582	84009783	C	T	0.00356664	0.824605	…
12	rs4882464	84064025	G	A	0.00353392	0.828139	…
12	rs324772	83998909	G	A	0.00350725	0.831646	…
12	rs2645975	83996127	C	A	0.00346159	0.835108	…
12	rs324780	84003866	G	A	0.00343034	0.838538	…
12	rs11115955	84072699	A	C	0.00340082	0.841939	…
12	rs1497351	84073534	C	A	0.00332344	0.845262	…
12	rs1391072	84060843	A	G	0.00331999	0.848582	…
12	chr12:84049092:I	84049092	TACAC	T	0.00317213	0.851754	…
12	rs324786	83993643	G	A	0.00310347	0.854858	…
12	rs11115959	84076921	A	T	0.00304428	0.857902	…
12	rs7962126	84065648	T	C	0.00276729	0.860669	…
12	rs1156937	84028783	T	C	0.00265735	0.863327	…
12	rs10779016	84031133	T	C	0.00256398	0.865891	…
12	rs2201721	84061713	C	T	0.00254702	0.868438	…
12	rs10862711	84051712	C	G	0.00253416	0.870972	…
12	rs12309457	84038447	G	C	0.00249282	0.873465	…
12	rs386683	83978393	A	T	0.00248061	0.875945	…
12	rs324763	83987032	A	C	0.00242856	0.878374	…
12	rs2173190	84031230	G	T	0.00242397	0.880798	…
12	rs11837529	84049797	G	C	0.00238129	0.883179	…
12	rs1948605	84050621	C	T	0.0022871	0.885466	…
12	rs7964886	84036222	T	G	0.0022851	0.887751	…
12	rs11115940	84037660	C	T	0.0022851	0.890036	…
12	rs11115941	84038018	A	T	0.0022851	0.892321	…
12	rs4882462	84042109	T	G	0.0022851	0.894607	…
12	rs1093476	83980731	G	A	0.00228311	0.89689	…
12	rs11115951	84060154	G	A	0.00226153	0.899151	…
12	rs1156938	84029073	C	T	0.00225669	0.901408	…
12	rs12231539	84034532	C	T	0.00214339	0.903551	…
12	rs10779018	84041430	C	T	0.00213661	0.905688	…
12	rs324773	83999161	A	T	0.00213323	0.907821	…
12	rs79614756	83987859	A	G	0.00193705	0.909758	…
12	rs1511585	84029496	A	G	0.0016298	0.911388	…
12	rs170502	83992306	G	A	0.00129737	0.912685	…
12	rs324760	83986339	A	G	0.00113873	0.913824	…
12	rs684498	83982848	C	T	0.00110276	0.914927	…
12	rs147195275	83981134	C	G	0.00103606	0.915963	…
12	rs324784	83992866	A	G	0.00100661	0.91697	…
12	rs324796	83943278	G	C	0.000979881	0.917949	…
12	rs324791	83947082	T	G	0.000936581	0.918886	…
12	rs371143	83949710	A	G	0.000911678	0.919798	…
12	rs1511584	84010108	A	C	0.000794406	0.920592	…
12	chr12:83902629:D	83902629	G	GTATC	0.000786253	0.921378	…
12	rs3112094	83887852	A	G	0.000730298	0.922109	…
12	rs3110196	83897661	T	C	0.000721608	0.92283	…
12	rs2220575	83906245	A	G	0.000721364	0.923552	…
12	chr12:83933506:I	83933506	A	AT	0.000705304	0.924257	…
12	rs406856	83978106	G	A	0.000694117	0.924951	…
12	rs7966570	83988886	G	C	0.000691456	0.925643	…
12	rs1387937	83899327	A	T	0.000684963	0.926327	…
12	rs324789	83947487	T	G	0.000657353	0.926985	…
12	rs3103507	83891610	T	G	0.000641743	0.927627	…
12	rs3110191	83909897	G	A	0.000641283	0.928268	…
12	rs3103502	83911511	T	C	0.000640639	0.928908	…
12	rs324805	83931559	C	T	0.000630908	0.929539	…
12	rs324793	83946603	C	T	0.000625221	0.930165	…
12	rs439870	83928582	A	G	0.000623496	0.930788	…
12	rs1387939	83912829	G	T	0.00061338	0.931401	…
12	rs1873342	83915004	C	G	0.000600492	0.932002	…
12	rs3112090	83917047	T	C	0.000598536	0.932601	…
12	rs401687	83924986	G	C	0.000597759	0.933198	…
12	rs3103477	83908280	G	A	0.000589361	0.933788	…
12	rs2201718	83925736	T	C	0.000587865	0.934376	…
12	chr12:83884622:D	83884622	T	TTAAAA	0.000587121	0.934963	…
12	rs1586685	83901906	G	A	0.000584163	0.935547	…
12	rs370604	83926427	C	T	0.000583064	0.93613	…
12	rs2130633	83900208	T	C	0.000582699	0.936713	…
12	rs11115900	83923359	A	G	0.000577642	0.93729	…
12	rs442376	83978117	T	C	0.000567494	0.937858	…
12	rs4882396	84082700	A	G	0.000553534	0.938411	…
12	rs138312633	83981935	G	C	0.000544057	0.938955	…
12	rs3112089	83907973	C	T	0.000542516	0.939498	…
12	rs324764	83967159	A	T	0.00054129	0.940039	…
12	rs3112092	83895261	T	G	0.000514828	0.940554	…
12	rs3112093	83889264	A	G	0.000512405	0.941066	…
12	chr12:83900951:D	83900951	TA	T	0.000511336	0.941578	…
12	rs3110202	83890080	G	C	0.00051107	0.942089	…
12	rs3103509	83889162	T	C	0.000507639	0.942596	…
12	rs3112096	83887311	T	C	0.000507117	0.943103	…
12	rs3103500	83888032	G	A	0.000503493	0.943607	…
12	rs3110203	83884862	A	G	0.000498674	0.944106	…
12	rs10862688	83922912	A	G	0.000495193	0.944601	…
12	rs2203091	84044944	C	T	0.000484623	0.945085	…
12	chr12:83933758:D	83933758	T	TAG	0.000444563	0.94553	…
12	rs2403097	83881258	A	G	0.000443426	0.945973	…
12	rs2132828	84026186	A	T	0.000439687	0.946413	…
12	rs1588557	84047627	A	G	0.000432787	0.946846	…
12	rs324768	83969100	G	A	0.000430837	0.947277	…
12	rs1391075	84052203	A	C	0.000429608	0.947706	…
12	rs324801	83938605	C	T	0.000426657	0.948133	…
12	rs3110190	83916140	A	G	0.000421736	0.948555	…
12	rs324799	83942478	G	C	0.000421401	0.948976	…
12	rs3103498	83884463	T	C	0.00042007	0.949396	…
12	rs2036151	84029257	T	A	0.000419078	0.949815	…
12	rs3112095	83887345	C	T	0.000411183	0.950226	…
14	rs35155027	61095174	G	C	0.189684	0.189684	LOC105378189
14	rs10483727	61072875	T	C	0.149381	0.339065	LOC105378189
14	rs34935520	61091401	G	A	0.13569	0.474755	LOC105378189
14	rs35320790	61108825	C	A	0.088408	0.563163	LOC105378189
14	rs1313237	60848224	C	A	0.0687872	0.63195	…
14	rs2093210	60957279	C	T	0.0591913	0.691142	C14orf39
14	rs4899012	61003889	G	C	0.0588647	0.750006	…
14	rs33912345	60976537	C	A	0.0391931	0.789199	SIX6
14	rs1272131	60886150	C	T	0.0313269	0.820526	…
14	rs1254276	60847001	T	C	0.0255775	0.846104	…
14	rs6573308	60806976	T	C	0.0132104	0.859314	…
14	rs4442732	61025617	A	G	0.010748	0.870062	…
14	rs1955695	61021891	A	G	0.010128	0.88019	…
14	rs2351174	61013237	G	T	0.00909643	0.889287	…
14	rs2180833	60796648	C	T	0.00694874	0.896235	…
14	rs7159392	61008596	T	C	0.00635364	0.902589	…
14	rs6573307	60798009	G	T	0.00589598	0.908485	…
14	rs2350892	60792103	G	A	0.00481023	0.913295	…
14	rs4901984	60946924	G	C	0.0043242	0.917619	C14orf39
14	rs12434902	60944259	T	G	0.00346142	0.921081	C14orf39
14	rs4436712	60808002	T	G	0.00322361	0.924304	…
14	rs10133771	60945522	G	A	0.0031672	0.927472	C14orf39
14	rs1018532	60970975	T	G	0.00305645	0.930528	…
14	rs11158285	60945203	G	A	0.00295754	0.933486	C14orf39
14	rs10138913	60943106	T	C	0.00289929	0.936385	C14orf39
14	rs8015263	60958880	C	T	0.00288545	0.93927	…
14	rs1018533	60971137	T	C	0.00286124	0.942132	…
14	chr14:60964842:D	60964842	TG	T	0.00284156	0.944973	…
14	rs61991551	60982515	G	A	0.00265209	0.947625	…
14	rs28543014	60985004	C	T	0.00260254	0.950228	…
15	chr15:57250089:D	57250089	G	GT	0.0163605	0.0163605	TCF12
15	rs2593221	57501414	G	A	0.0157564	0.0321169	TCF12
15	rs2591066	57518654	G	A	0.0154638	0.0475807	TCF12
15	rs2591062	57513003	A	T	0.015197	0.0627777	TCF12
15	rs2703599	57501342	G	A	0.0147538	0.0775316	TCF12
15	rs2290939	57524148	C	T	0.0143877	0.0919192	TCF12
15	rs1010699	57050612	A	G	0.014343	0.106262	ZNF280D
15	rs2248620	57524756	G	A	0.0141989	0.120461	TCF12
15	rs2593223	57495154	A	G	0.0137259	0.134187	TCF12
15	rs1642935	57268490	A	G	0.0137168	0.147904	TCF12
15	rs2733318	57520911	C	T	0.0137077	0.161612	TCF12
15	rs2593217	57506851	C	A	0.0136626	0.175274	TCF12
15	rs1642937	57269553	A	G	0.0135911	0.188865	TCF12
15	rs2703600	57502326	T	C	0.0133479	0.202213	TCF12
15	rs7182188	57503164	G	T	0.0131641	0.215377	TCF12
15	rs11636534	57051628	T	C	0.0130826	0.22846	ZNF280D
15	rs1657926	57199592	C	T	0.0122743	0.240734	LOC145783
15	rs7180513	57502947	T	C	0.0122124	0.252946	TCF12
15	rs7167268	57527078	G	C	0.0116141	0.264561	TCF12
15	rs2733309	57495813	C	T	0.0106262	0.275187	TCF12
15	chr15:57254350:D	57254350	A	AAAAT	0.0100996	0.285286	TCF12
15	rs1652732	57250751	C	T	0.00963243	0.294919	TCF12
15	chr15:57254351:D	57254351	A	AAAT	0.00916334	0.304082	TCF12
15	rs2951897	57343686	C	T	0.00894569	0.313028	TCF12
15	rs2733320	57532082	T	A	0.00889479	0.321923	TCF12
15	rs2593233	57531693	G	A	0.00888849	0.330811	TCF12
15	rs213160	57235648	A	C	0.00867127	0.339482	TCF12
15	rs11071310	57491843	G	A	0.0086535	0.348136	TCF12
15	rs2733304	57489432	A	G	0.00848903	0.356625	TCF12
15	rs7164084	57036429	A	T	0.00837807	0.365003	ZNF280D
15	rs2113678	57039972	A	G	0.00829713	0.3733	ZNF280D
15	rs11634444	57045271	A	C	0.00792645	0.381227	ZNF280D
15	rs16977067	57046103	T	C	0.00778185	0.389008	ZNF280D
15	rs2585076	57287149	A	G	0.00776819	0.396777	TCF12
15	rs1139006	57290510	C	T	0.00752147	0.404298	TCF12
15	rs7359192	57290872	C	T	0.00751517	0.411813	TCF12
15	rs28441487	56964785	A	T	0.00739198	0.419205	ZNF280D
15	rs12324235	57493092	T	A	0.00723514	0.42644	TCF12
15	rs8024830	57529997	G	A	0.00684589	0.433286	TCF12
15	rs4774891	57019785	T	C	0.00681271	0.440099	ZNF280D
15	rs28463927	57034413	A	G	0.00669006	0.446789	ZNF280D
15	rs1642925	57249114	T	C	0.00638579	0.453175	TCF12
15	rs2962994	57342699	A	G	0.00617995	0.459355	TCF12
15	rs1625176	57266816	G	A	0.00615534	0.46551	TCF12
15	rs16977060	57036210	A	G	0.00608543	0.471596	ZNF280D
15	rs1657942	57078313	C	G	0.0059739	0.477569	…
15	rs28497695	57023951	G	A	0.00588101	0.48345	ZNF280D
15	rs1652738	57274001	T	C	0.0058695	0.48932	TCF12
15	rs213148	57247604	T	G	0.00586147	0.495181	TCF12
15	rs7182346	57023417	T	G	0.00583757	0.501019	ZNF280D
15	rs7182038	57555523	C	A	0.00575956	0.506779	TCF12
15	rs2470084	57344906	A	G	0.00575735	0.512536	TCF12
15	rs11630334	57029556	G	A	0.00574316	0.518279	ZNF280D
15	rs2566844	57282719	C	T	0.00571825	0.523997	TCF12
15	rs2441924	57561100	G	C	0.00571179	0.529709	TCF12
15	rs2951896	57354648	A	T	0.00566183	0.535371	TCF12
15	rs17820018	57498298	C	G	0.00558528	0.540956	TCF12
15	rs2440974	57576459	G	A	0.00555695	0.546513	TCF12
15	rs8042190	57430776	G	A	0.00548866	0.552002	TCF12
15	rs213166	57239577	T	C	0.00543659	0.557438	TCF12
15	rs1820996	57333209	G	T	0.00528381	0.562722	TCF12
15	rs2951900	57335354	T	C	0.00527582	0.567998	TCF12
15	rs2470080	57335829	G	C	0.00527582	0.573274	TCF12
15	rs2470117	57397094	G	A	0.00507474	0.578349	TCF12
15	rs147890854	57001151	C	G	0.00502065	0.583369	ZNF280D
15	rs213168	57241657	C	A	0.00500734	0.588377	TCF12
15	rs2470083	57340121	A	T	0.00498871	0.593365	TCF12
15	rs1652740	57276780	C	G	0.0048361	0.598201	TCF12
15	rs2733330	57551789	G	A	0.00477399	0.602975	TCF12
15	rs8037987	57572423	G	A	0.00477121	0.607747	TCF12
15	chr15:57566426:D	57566426	AT	A	0.0047341	0.612481	TCF12
15	rs8042322	57564473	A	G	0.00470171	0.617182	TCF12
15	rs8043103	57564631	G	A	0.00469302	0.621875	TCF12
15	rs4378569	57563429	C	T	0.00467445	0.62655	TCF12
15	rs1652737	57269559	T	C	0.0044951	0.631045	TCF12
15	rs1652741	57278926	G	T	0.0044939	0.635539	TCF12
15	rs935328	57538801	A	T	0.00445179	0.639991	TCF12
15	rs2440972	57563634	T	C	0.00421179	0.644202	TCF12
15	rs1015967	57270729	T	C	0.00415039	0.648353	TCF12
15	rs12593843	57447374	A	G	0.00414545	0.652498	TCF12
15	rs72731974	57462177	T	C	0.00414447	0.656643	TCF12
15	rs4774890	57001758	A	G	0.00411275	0.660756	ZNF280D
15	rs2921430	57581413	C	T	0.0040916	0.664847	TCF12
15	rs3794617	57458784	T	C	0.0040835	0.668931	TCF12
15	rs1652739	57276329	T	C	0.00402467	0.672955	TCF12
15	rs76069377	57432494	T	C	0.00397052	0.676926	TCF12
15	rs137954628	57563164	T	A	0.00396475	0.680891	TCF12
15	rs2615228	57549019	T	C	0.00391551	0.684806	TCF12
15	rs2439921	57232934	A	C	0.00385944	0.688666	TCF12
15	rs734033	57470146	T	G	0.00379886	0.692464	TCF12
15	rs2439925	57262442	G	A	0.00376534	0.69623	TCF12
15	rs28376575	57443079	C	T	0.00365071	0.69988	TCF12
15	rs17819940	57425413	T	G	0.00364492	0.703525	TCF12
15	rs2431032	57565859	C	T	0.00363021	0.707156	TCF12
15	rs72744977	57000861	C	T	0.00362273	0.710778	ZNF280D
15	rs1642936	57268913	A	G	0.00359772	0.714376	TCF12
15	rs56151428	57460891	A	G	0.00357621	0.717952	TCF12
15	rs9806712	57289469	T	C	0.00357517	0.721527	TCF12
15	rs1642940	57279248	G	A	0.00352877	0.725056	TCF12
15	chr15:57428797:D	57428797	C	CAAAG	0.00351352	0.72857	TCF12
15	rs1867638	57544038	C	T	0.00349843	0.732068	TCF12
15	rs2566856	57328519	C	T	0.00344053	0.735509	TCF12
15	rs4774920	57584310	G	A	0.00343552	0.738944	…
15	rs17239459	57539254	C	G	0.00339003	0.742334	TCF12
15	rs1631079	57278069	A	G	0.00337709	0.745711	TCF12
15	rs1642927	57251257	T	C	0.00326853	0.74898	TCF12
15	rs28778716	56950346	T	A	0.00322952	0.752209	ZNF280D
15	rs1642928	57252220	T	C	0.00322522	0.755435	TCF12
15	rs72731986	57480470	G	A	0.00319713	0.758632	TCF12
15	rs28620046	56983612	A	G	0.00316884	0.761801	ZNF280D
15	rs11071282	56949316	A	G	0.00315454	0.764955	ZNF280D
15	rs11071283	56949333	G	T	0.00315454	0.76811	ZNF280D
15	chr15:56949346:D	56949346	T	TAAAC	0.00315454	0.771264	ZNF280D
15	rs2464428	57360531	T	C	0.00312367	0.774388	TCF12
15	rs2464427	57360914	G	A	0.00312367	0.777511	TCF12
15	chr15:57367229:I	57367229	C	CCTT	0.00311651	0.780628	TCF12
15	rs10438332	57290118	C	A	0.00311207	0.78374	TCF12
15	rs2470081	57337045	A	G	0.00309426	0.786834	TCF12
15	chr15:57536562:I	57536562	TA	T	0.00308774	0.789922	TCF12
15	rs2585116	57297101	G	A	0.00307217	0.792994	TCF12
15	rs72749491	57292117	C	T	0.00305232	0.796047	TCF12
15	chr15:57282449:I	57282449	GTC	G	0.00293093	0.798977	TCF12
15	rs8029445	57303992	G	C	0.00288775	0.801865	TCF12
15	chr15:57311952:D	57311952	A	AT	0.00286783	0.804733	TCF12
15	rs2920268	57356494	G	A	0.00286642	0.807599	TCF12
15	rs1870870	57475103	C	T	0.00286482	0.810464	TCF12
15	rs11632502	57286998	G	A	0.00285521	0.81332	TCF12
15	rs72731970	57456866	G	A	0.00285282	0.816172	TCF12
15	rs10518876	57065787	A	G	0.00283505	0.819007	…
15	rs6493909	57562629	T	C	0.00282335	0.821831	TCF12
15	rs1628974	57252413	C	A	0.00280793	0.824639	TCF12
15	rs28830569	56950376	T	C	0.00280602	0.827445	ZNF280D
15	rs11632526	57287048	G	A	0.00279461	0.830239	TCF12
15	rs12591367	57302866	T	C	0.00275189	0.832991	TCF12
15	rs2566846	57293916	A	G	0.00274281	0.835734	TCF12
15	rs8035097	57580940	T	C	0.00264752	0.838382	TCF12
15	rs72731964	57452024	T	A	0.00263106	0.841013	TCF12
15	rs7165729	57465366	G	T	0.00262942	0.843642	TCF12
15	rs72749478	57282451	C	G	0.00258466	0.846227	TCF12
15	rs2920272	57315287	C	T	0.00258309	0.84881	TCF12
15	rs2957576	57313706	G	A	0.00256757	0.851377	TCF12
15	rs2957573	57312499	G	T	0.00256603	0.853943	TCF12
15	rs72731958	57449766	C	T	0.00255684	0.8565	TCF12
15	rs8032893	56881537	C	A	0.00255227	0.859052	…
15	rs2951902	57372141	T	G	0.0025432	0.861596	TCF12
15	rs1367491	57317622	C	G	0.00254019	0.864136	TCF12
15	rs1346880	57318013	G	A	0.00254019	0.866676	TCF12
15	rs2957578	57371275	C	T	0.00251059	0.869187	TCF12
15	rs2252289	57372772	G	A	0.00251059	0.871697	TCF12
15	rs2733187	57370220	A	G	0.00250913	0.874206	TCF12
15	rs2593236	57538474	C	A	0.00249754	0.876704	TCF12
15	rs12148850	57309050	T	G	0.00248181	0.879186	TCF12
15	chr15:57233885:I	57233885	TC	T	0.00241457	0.8816	TCF12
15	chr15:57263091:D	57263091	T	TAAAA	0.00241457	0.884015	TCF12
15	rs11071302	57307975	C	G	0.00240531	0.88642	TCF12
15	rs16977078	57066853	A	C	0.00239355	0.888814	…
15	rs8027348	57586614	G	A	0.00239225	0.891206	…
15	rs2703588	57376765	G	A	0.00234413	0.89355	TCF12
15	rs1657933	57080177	T	C	0.00233063	0.895881	…
15	rs17820095	57547365	G	A	0.00224896	0.89813	TCF12
15	rs7183392	57309605	T	C	0.00223785	0.900368	TCF12
15	rs72731934	57411616	A	G	0.00220532	0.902573	TCF12
15	rs2593234	57543239	G	A	0.00214355	0.904716	TCF12
15	rs11636655	57407860	G	A	0.00207379	0.90679	TCF12
15	rs2920270	57388279	G	T	0.00204669	0.908837	TCF12
15	rs2733329	57550297	G	A	0.00202822	0.910865	TCF12
15	rs1657932	57080418	A	G	0.00198914	0.912854	…
15	chr15:57276314:D	57276314	G	GTTC	0.00197028	0.914825	TCF12
15	rs72731924	57401676	G	A	0.00196543	0.91679	TCF12
15	rs2126402	57393103	C	T	0.00195501	0.918745	TCF12
15	rs11071307	57419912	G	A	0.00190191	0.920647	TCF12
15	rs72744954	56951278	T	C	0.00189156	0.922538	ZNF280D
15	rs2957592	57394667	A	G	0.00186556	0.924404	TCF12
15	rs2962995	57393607	T	C	0.00182881	0.926233	TCF12
15	rs2169468	57394253	G	A	0.00180877	0.928042	TCF12
15	rs2128172	56941323	T	A	0.00179183	0.929833	ZNF280D
15	rs2435905	57308489	G	A	0.00173842	0.931572	TCF12
15	rs1680488	57005363	G	A	0.00170967	0.933281	ZNF280D
15	rs28678122	56956314	C	A	0.00168871	0.93497	ZNF280D
15	rs12906025	57234576	T	G	0.0016738	0.936644	TCF12
15	rs11856338	57273239	T	C	0.00165071	0.938295	TCF12
15	rs190039	57233498	G	A	0.00163247	0.939927	TCF12
15	rs12595644	57296708	A	G	0.00160973	0.941537	TCF12
15	rs11635201	56962874	T	C	0.00157677	0.943114	ZNF280D
15	rs2165460	57095437	G	C	0.0015259	0.94464	…
15	rs28893316	56950402	C	T	0.00152502	0.946165	ZNF280D
15	rs1642929	57254842	A	T	0.00148944	0.947654	TCF12
15	rs55886927	57324744	G	A	0.00136134	0.949015	TCF12
15	rs7175576	57083006	C	T	0.00135574	0.950371	…
17	rs9913911	10031183	G	A	0.837827	0.837827	GAS7
17	rs12150284	10031090	T	C	0.149549	0.987377	GAS7
22	rs58714937	19856710	T	C	0.0579524	0.0579524	...
22	rs7284106	19857549	C	T	0.0545653	0.112518	...
22	rs34593728	19857489	C	T	0.0533711	0.165889	...
22	rs6518588	19853982	C	T	0.0457518	0.211641	...
22	rs8141433	19854006	G	A	0.0457518	0.257392	...
22	rs35554477	19856561	A	G	0.0448926	0.302285	...
22	rs1005132	19858867	C	G	0.0446978	0.346983	...
22	rs9754418	19854733	G	A	0.0436815	0.390664	...
22	rs28360650	19857061	G	A	0.0411395	0.431804	...
22	rs56291622	19858734	T	C	0.0385576	0.470361	...
22	rs58195087	19858547	G	A	0.037985	0.508346	...
22	rs16984286	19858114	G	A	0.0373511	0.545698	...
22	rs34545894	19857942	G	C	0.036123	0.581821	...
22	rs35934224	19872645	T	C	0.0266933	0.608514	TXNRD2
22	rs6518585	19849501	T	C	0.0264723	0.634986	...
22	rs35374520	19851149	G	A	0.0248806	0.659867	...
22	rs12106549	19846987	T	G	0.0237392	0.683606	...
22	rs34675706	19847618	A	G	0.0236945	0.707301	...
22	rs35142928	19847751	C	T	0.0216027	0.728903	...
22	rs13053818	19859652	A	G	0.017197	0.7461	...
22	rs73148965	19872935	A	G	0.0162565	0.762357	TXNRD2
22	rs45465601	19868678	C	T	0.0119192	0.774276	TXNRD2
22	rs7290770	19861161	T	C	0.0111524	0.785428	...
22	rs34462686	19859917	G	A	0.0103901	0.795818	...
22	rs13056219	19860846	T	C	0.0101028	0.805921	...
22	rs10427889	19832386	T	C	0.0100437	0.815965	GNB1L
22	rs5993851	19871553	T	C	0.00954829	0.825513	TXNRD2
22	rs5993850	19869703	T	C	0.0092048	0.834718	TXNRD2
22	rs7286104	19861226	C	T	0.00914287	0.843861	...
22	rs8141451	19870036	G	C	0.00877297	0.852634	TXNRD2
22	rs7289343	19860990	T	G	0.00873153	0.861365	...
22	rs16984299	19863593	C	T	0.0083397	0.869705	TXNRD2
22	rs1044732	19863142	C	T	0.00814842	0.877854	TXNRD2
22	rs34175429	19867276	C	T	0.00759234	0.885446	TXNRD2
22	rs35969236	19860355	G	T	0.00757836	0.893024	...
22	rs34143881	19860093	G	A	0.00756804	0.900592	...
22	rs7285948	19861127	C	T	0.00701505	0.907607	...
22	rs7287073	19864335	A	G	0.00699163	0.914599	TXNRD2
22	rs7288061	19864239	T	C	0.00690024	0.921499	TXNRD2
22	rs12159647	19860575	T	C	0.00680902	0.928308	...
22	rs34820460	19869210	A	G	0.00664069	0.934949	TXNRD2
22	rs7288170	19864252	G	C	0.00630263	0.941252	TXNRD2
22	rs10372	19837298	A	G	0.00613344	0.947385	GNB1L-C22orf29
22	rs1139795	19867771	T	C	0.00593616	0.953321	TXNRD2
